# Supplementary material for: A geospatial analysis of accessibility and availability to implement the primary healthcare roadmap in Ethiopia
Source: Commun Med (Lond). 2023 Oct 7;3:140. doi: 10.1038/s43856-023-00372-z (PMC10560263; doi:10.1038/s43856-023-00372-z)
Supplement: Supplementary file 2 — Supplementary Data 1 [file 43856_2023_372_MOESM2_ESM.xlsx]

## Sheet: Sheet1
cov_cat	n	perc	time
0-500	12	6	60
500-1000	16	8	60
1000-2000	49	24.5	60
2000-5000	68	34	60
5000-10.000	25	12.5	60
10.000-15.000	12	6	60
15.000-25.000	11	5.5	60
>25.000	7	3.5	60
0-500	5	2.48756	120
500-1000	7	3.48259	120
1000-2000	21	10.4478	120
2000-5000	66	32.8358	120
5000-10.000	50	24.8756	120
10.000-15.000	19	9.45274	120
15.000-25.000	16	7.9602	120
>25.000	17	8.45771	120
0-500	2	0.990099	full_catchment
2000-5000	4	1.9802	full_catchment
5000-10.000	9	4.45545	full_catchment
10.000-15.000	19	9.40594	full_catchment
15.000-25.000	53	26.2376	full_catchment
>25.000	115	56.9307	full_catchment
