# Supplementary material for: A geospatial analysis of accessibility and availability to implement the primary healthcare roadmap in Ethiopia
Source: Commun Med (Lond). 2023 Oct 7;3:140. doi: 10.1038/s43856-023-00372-z (PMC10560263; doi:10.1038/s43856-023-00372-z)
Supplement: Supplementary file 3 — Supplementary Data 2 [file 43856_2023_372_MOESM3_ESM.xlsx]

## Sheet: Sheet1
hr	reached	n	total	perc
drugist	overstaffed	49	196	25
drugist	sufficient	80	196	40.8163
drugist	understaffed	67	196	34.1837
gp	overstaffed	1	196	0.510204
gp	sufficient	12	196	6.12245
gp	understaffed	183	196	93.3673
hit	overstaffed	12	196	6.12245
hit	sufficient	55	196	28.0612
hit	understaffed	129	196	65.8163
ho	overstaffed	29	196	14.7959
ho	sufficient	36	196	18.3673
ho	understaffed	131	196	66.8367
labdeg	sufficient	5	196	2.55102
labdeg	understaffed	191	196	97.449
labdip	overstaffed	49	196	25
labdip	sufficient	75	196	38.2653
labdip	understaffed	72	196	36.7347
midwifedeg	overstaffed	11	196	5.61224
midwifedeg	sufficient	25	196	12.7551
midwifedeg	understaffed	160	196	81.6327
midwifedip	overstaffed	61	196	31.1224
midwifedip	sufficient	18	196	9.18367
midwifedip	understaffed	117	196	59.6939
nurse	overstaffed	54	196	27.551
nurse	sufficient	17	196	8.67347
nurse	understaffed	125	196	63.7755
pharmacy	sufficient	2	196	1.02041
pharmacy	understaffed	194	196	98.9796
phn	overstaffed	15	196	7.65306
phn	sufficient	35	196	17.8571
phn	understaffed	146	196	74.4898
