# Supplementary material for: A geospatial analysis of accessibility and availability to implement the primary healthcare roadmap in Ethiopia
Source: Commun Med (Lond). 2023 Oct 7;3:140. doi: 10.1038/s43856-023-00372-z (PMC10560263; doi:10.1038/s43856-023-00372-z)
Supplement: Supplementary file 4 — Supplementary Data 3 [file 43856_2023_372_MOESM4_ESM.xlsx]

## Sheet: Sheet1
hr	pop_covfull	pop_cov60	pop_cov120	available	density_60	density_120	density_full	density_required	extra_required60	extra_required120	extra_requiredfull	placement	placement_full
gp	9009612	1260231	2022697	16	0.126961	0.0791023	0.0177588	7.77	963.199	1555.64	6984.47	-0.1	-0.1
hit	9009612	1260231	2022697	81	0.642739	0.400455	0.089904	NA	NA	NA	NA	-0.1	-0.1
ho	9009612	1260231	2022697	232	1.84093	1.14698	0.257503	0.9	-118.579	-49.9573	578.865	-0.1	-0.1
lab	9009612	1260231	2022697	194	1.5394	0.959116	0.215326	14	1570.32	2637.78	12419.5	-0.1	-0.1
nurse	9009612	1260231	2022697	1750	13.8863	8.65182	1.94237	58.64	5639.99	10111.1	51082.4	1.1	1.1
pharmacy	9009612	1260231	2022697	206	1.63462	1.01844	0.228645	14.72	1649.06	2771.41	13056.1	-0.1	-0.1
