# Supplementary material for: A geospatial analysis of accessibility and availability to implement the primary healthcare roadmap in Ethiopia
Source: Commun Med (Lond). 2023 Oct 7;3:140. doi: 10.1038/s43856-023-00372-z (PMC10560263; doi:10.1038/s43856-023-00372-z)
Supplement: Supplementary file 5 — Supplementary Data 4 [file 43856_2023_372_MOESM5_ESM.xlsx]

## Sheet: Sheet1
woreda_id	woreda_admin	hr	pop_cov	available	density	density_required	extra_required	total_required	proportion_required	minmax	geometry
1	Ma'ayso	nurse	10377.4	13	12.5273	58.64	47.8529	5639.99	0.848457	0.0680292	MULTIPOLYGON (((51710.75 10...
2	Afdem	nurse	16361.6	7	4.27832	58.64	88.9442	5639.99	1.57703	0.104676	MULTIPOLYGON (((82131 10408...
4	Dambel	nurse	15545.3	45	28.9477	58.64	46.1576	5639.99	0.818397	0.0665173	MULTIPOLYGON (((250737.9 10...
5	Aysha'a	nurse	7631.86	17	22.275	58.64	27.7533	5639.99	0.492079	0.0501038	MULTIPOLYGON (((246362.5 12...
6	Kabribayah	nurse	41477.3	52	12.537	58.64	191.223	5639.99	3.39048	0.19589	MULTIPOLYGON (((303767 1027...
7	S/Jijiga	nurse	5691.22	26	45.6844	58.64	7.37333	5639.99	0.130733	0.0319285	MULTIPOLYGON (((266436.8 10...
8	Gursum	nurse	30320.7	35	11.5433	58.64	142.8	5639.99	2.53192	0.152706	MULTIPOLYGON (((232563.7 10...
9	Babile	nurse	8747.07	31	35.4404	58.64	20.2928	5639.99	0.359802	0.0434504	MULTIPOLYGON (((206672.1 10...
10	Degahbour	nurse	3658.55	21	57.3998	58.64	0.453742	5639.99	0.00804507	0.0257574	MULTIPOLYGON (((348627.4 93...
11	Degahmadaw	nurse	4962.14	25	50.3815	58.64	4.09797	5639.99	0.0726591	0.0290074	MULTIPOLYGON (((246893.7 88...
12	Aware	nurse	28379.5	23	8.10445	58.64	143.417	5639.99	2.54286	0.153256	MULTIPOLYGON (((392078.8 92...
13	Danot	nurse	2959.23	15	50.6889	58.64	2.3529	5639.99	0.0417182	0.0274511	MULTIPOLYGON (((613464.8 92...
14	Bokh	nurse	7101.66	10	14.0812	58.64	31.6441	5639.99	0.561067	0.0535738	MULTIPOLYGON (((711750.4 84...
15	Galadi	nurse	14836.1	15	10.1105	58.64	71.9987	5639.99	1.27657	0.0895631	MULTIPOLYGON (((659939.7 70...
16	Warder	nurse	793.537	7	88.2126	58.64	-2.3467	5639.99	-0.0416082	0.0232599	MULTIPOLYGON (((528417.3 78...
17	Shaygosh	nurse	11872.8	20	16.8453	58.64	49.6219	5639.99	0.879822	0.0696069	MULTIPOLYGON (((405240.5 78...
18	Ferfer	nurse	7758.28	16	20.6231	58.64	29.4946	5639.99	0.522953	0.0516568	MULTIPOLYGON (((545182.9 59...
19	Mustahil	nurse	3988.38	15	37.6093	58.64	8.38784	5639.99	0.148721	0.0328333	MULTIPOLYGON (((481717.3 56...
20	Kalafo	nurse	37894	24	6.33345	58.64	198.21	5639.99	3.51437	0.202122	MULTIPOLYGON (((438077.7 62...
21	Godey	nurse	4360.86	54	123.829	58.64	-28.4279	5639.99	-0.504041	0	MULTIPOLYGON (((376168.7 66...
22	East Ime	nurse	6894.83	11	15.954	58.64	29.4313	5639.99	0.521831	0.0516003	MULTIPOLYGON (((186732 7675...
23	Adadle	nurse	26893.5	21	7.80857	58.64	136.704	5639.99	2.42382	0.147269	MULTIPOLYGON (((270096.1 67...
24	Dolo Bay	nurse	9622.62	48	49.8825	58.64	8.42705	5639.99	0.149416	0.0328682	MULTIPOLYGON (((203060.1 51...
25	Barey	nurse	6248.08	13	20.8064	58.64	23.6387	5639.99	0.419127	0.0464344	MULTIPOLYGON (((244007.5 46...
26	Hargele	nurse	15011	8	5.32941	58.64	80.0248	5639.99	1.41888	0.096721	MULTIPOLYGON (((280520 6290...
27	West Ime	nurse	13710.6	16	11.6698	58.64	64.3987	5639.99	1.14182	0.0827852	MULTIPOLYGON (((175994.6 72...
28	El-Kari	nurse	6570.01	22	33.4855	58.64	16.5265	5639.99	0.293024	0.0400915	MULTIPOLYGON (((229653.1 66...
29	Jarati	nurse	19392.2	40	20.6269	58.64	73.7158	5639.99	1.30702	0.0910945	MULTIPOLYGON (((137524.8 64...
30	Gorobakaks	nurse	8528.02	16	18.7617	58.64	34.0083	5639.99	0.602985	0.0556823	MULTIPOLYGON (((117345.2 63...
31	Gura-damol	nurse	2694.51	30	111.337	58.64	-14.1994	5639.99	-0.251762	0.0126894	MULTIPOLYGON (((82113.63 63...
32	Bokolmayo	nurse	8455.11	34	40.2123	58.64	15.5808	5639.99	0.276255	0.0392481	MULTIPOLYGON (((143513.1 49...
33	Filtu	nurse	6545.78	17	25.9709	58.64	21.3844	5639.99	0.379157	0.044424	MULTIPOLYGON (((62064.18 63...
34	Hudat	nurse	7732.82	9	11.6387	58.64	36.3453	5639.99	0.64442	0.0577664	MULTIPOLYGON (((-141598.3 5...
35	Moyale	nurse	17316.5	33	19.057	58.64	68.5439	5639.99	1.21532	0.086482	MULTIPOLYGON (((-145415.5 4...
36	Duhun	nurse	3914.91	6	15.326	58.64	16.957	5639.99	0.300657	0.0404755	MULTIPOLYGON (((242773.2 82...
37	Sagag	nurse	11140.6	16	14.3619	58.64	49.3286	5639.99	0.874621	0.0693453	MULTIPOLYGON (((314453.6 84...
38	Hamaro	nurse	7293.36	10	13.7111	58.64	32.7683	5639.99	0.580998	0.0545764	MULTIPOLYGON (((229758.7 83...
39	Fik	nurse	35146.1	3	0.85358	58.64	203.097	5639.99	3.60101	0.20648	MULTIPOLYGON (((228105.2 94...
40	Mayamaluk	nurse	8245.89	3	3.63818	58.64	45.3539	5639.99	0.804148	0.0658005	MULTIPOLYGON (((171038.2 90...
41	Kubi	nurse	1365.48	6	43.9407	58.64	2.00716	5639.99	0.035588	0.0271428	MULTIPOLYGON (((163787.3 87...
42	Salahad	nurse	1504.31	8	53.1805	58.64	0.821286	5639.99	0.0145618	0.0260852	MULTIPOLYGON (((102277 8072...
43	Tuli	nurse	11390.7	23	20.192	58.64	43.7949	5639.99	0.776505	0.0644102	MULTIPOLYGON (((252483.6 10...
44	Harshin	nurse	16695	28	16.7715	58.64	69.8995	5639.99	1.23935	0.0876909	MULTIPOLYGON (((355720.4 10...
45	Erar	nurse	46404.8	40	8.6198	58.64	232.118	5639.99	4.11557	0.232361	MULTIPOLYGON (((124860.5 11...
46	Shinile	nurse	17569.5	31	17.6442	58.64	72.0274	5639.99	1.27708	0.0895887	MULTIPOLYGON (((156093.5 11...
47	Ararso	nurse	3903.97	11	28.1765	58.64	11.8929	5639.99	0.210866	0.0359591	MULTIPOLYGON (((322980.1 98...
48	Birkot	nurse	2457.66	14	56.9647	58.64	0.411731	5639.99	0.0073002	0.0257199	MULTIPOLYGON (((334240 8639...
49	Marsin	nurse	4645.68	12	25.8304	58.64	15.2423	5639.99	0.270253	0.0389462	MULTIPOLYGON (((477461.2 81...
50	Deka Suftu	nurse	15647.5	38	24.2851	58.64	53.7567	5639.99	0.953133	0.0732944	MULTIPOLYGON (((-50529.66 5...
51	Karsadula	nurse	3065.31	34	110.919	58.64	-16.025	5639.99	-0.284132	0.0110612	MULTIPOLYGON (((-66054.05 6...
52	Mubarak	nurse	40520.5	15	3.70183	58.64	222.612	5639.99	3.94703	0.223884	MULTIPOLYGON (((-21419.78 5...
53	Ber anno	nurse	7769.27	35	45.0493	58.64	10.559	5639.99	0.187216	0.0347695	MULTIPOLYGON (((333334.8 69...
54	Daratoole	nurse	221.024	8	361.951	58.64	-6.70391	5639.99	-0.118864	0.019374	MULTIPOLYGON (((543346.4 78...
55	Goljano	nurse	2218.74	8	36.0566	58.64	5.01067	5639.99	0.0888417	0.0298214	MULTIPOLYGON (((233683.4 10...
56	Lagahida	nurse	1848.89	5	27.0432	58.64	5.8419	5639.99	0.10358	0.0305627	MULTIPOLYGON (((122306.3 86...
57	Raso	nurse	5551.03	13	23.4191	58.64	19.5512	5639.99	0.346653	0.0427891	MULTIPOLYGON (((113553.7 75...
58	Eelweyne	nurse	834.641	8	95.8495	58.64	-3.10566	5639.99	-0.055065	0.022583	MULTIPOLYGON (((300226.8 75...
59	Daroor	nurse	4572.58	16	34.9912	58.64	10.8136	5639.99	0.191731	0.0349966	MULTIPOLYGON (((417855.3 98...
60	Yo'ale	nurse	1181.54	7	59.2446	58.64	-0.071435	5639.99	-0.00126658	0.025289	MULTIPOLYGON (((390251.3 93...
61	Gashamo	nurse	3900.79	17	43.5809	58.64	5.87426	5639.99	0.104154	0.0305916	MULTIPOLYGON (((611120.3 89...
62	Aw-Bare	nurse	51768.3	69	13.3286	58.64	234.569	5639.99	4.15903	0.234548	MULTIPOLYGON (((311669.3 10...
63	Gunagado	nurse	5475.62	8	14.6102	58.64	24.109	5639.99	0.427466	0.0468538	MULTIPOLYGON (((371465.8 84...
64	Shilabo	nurse	12540.7	5	3.98701	58.64	68.5387	5639.99	1.21523	0.0864774	MULTIPOLYGON (((554817.3 60...
65	Dhobaweyn	nurse	11027.3	10	9.06841	58.64	54.6641	5639.99	0.969222	0.0741036	MULTIPOLYGON (((466448.4 67...
66	Boodaley	nurse	3898.58	6	15.3902	58.64	16.8613	5639.99	0.298959	0.0403901	MULTIPOLYGON (((344386 7540...
67	Horashagah	nurse	195.289	2	102.412	58.64	-0.854823	5639.99	-0.0151565	0.0245904	MULTIPOLYGON (((331031.7 74...
68	Garbo	nurse	3339.44	16	47.9122	58.64	3.5825	5639.99	0.0635196	0.0285477	MULTIPOLYGON (((324533 7925...
69	Hadigala	nurse	9979.35	13	13.0269	58.64	45.5189	5639.99	0.807074	0.0659477	MULTIPOLYGON (((202655.7 11...
71	Harawa	nurse	17419.5	21	12.0555	58.64	81.1478	5639.99	1.43879	0.0977225	MULTIPOLYGON (((269527.1 11...
72	Mulla	nurse	4187.26	6	14.3292	58.64	18.5541	5639.99	0.328974	0.0418998	MULTIPOLYGON (((308599.6 95...
75	Ayuun	nurse	1966.59	0	0	58.64	11.5321	5639.99	0.20447	0.0356374	MULTIPOLYGON (((229752.5 76...
76	Hararey	nurse	128.761	2	155.327	58.64	-1.24495	5639.99	-0.0220735	0.0242425	MULTIPOLYGON (((282800.7 78...
77	Danan	nurse	4208.57	27	64.1549	58.64	-2.32097	5639.99	-0.041152	0.0232828	MULTIPOLYGON (((344386 7540...
78	Kadaduma	nurse	33768.8	5	1.48066	58.64	193.02	5639.99	3.42234	0.197493	MULTIPOLYGON (((-112191.7 3...
79	Dolo Ado	nurse	32984	103	31.2273	58.64	90.4179	5639.99	1.60316	0.10599	MULTIPOLYGON (((79464.7 437...
80	God-God	nurse	796.449	8	100.446	58.64	-3.32962	5639.99	-0.0590359	0.0223833	MULTIPOLYGON (((338053.6 52...
81	Kohle	nurse	2790.57	6	21.501	58.64	10.3639	5639.99	0.183757	0.0345955	MULTIPOLYGON (((287463.5 53...
83	Elele	nurse	2172.49	12	55.2361	58.64	0.739491	5639.99	0.0131116	0.0260122	MULTIPOLYGON (((408339.2 65...
84	Gal-hamur	nurse	2848.58	5	17.5526	58.64	11.7041	5639.99	0.207519	0.0357908	MULTIPOLYGON (((711750.4 84...
85	Dig	nurse	11810.8	6	5.0801	58.64	63.2584	5639.99	1.1216	0.0817683	MULTIPOLYGON (((450096.5 86...
86	Bil-ilbuur	nurse	281.15	3	106.705	58.64	-1.35134	5639.99	-0.0239599	0.0241476	MULTIPOLYGON (((333891.6 93...
87	Lehel Yuub	nurse	1314.45	6	45.6464	58.64	1.70794	5639.99	0.0302827	0.0268759	MULTIPOLYGON (((501564.3 75...
88	Higlooley	nurse	2293.46	7	30.5215	58.64	6.44886	5639.99	0.114342	0.031104	MULTIPOLYGON (((474456.6 60...
92	Kabridahar	nurse	51660.9	11	2.12927	58.64	291.94	5639.99	5.17624	0.285712	MULTIPOLYGON (((454197.1 72...
93	N/Jijiga	nurse	5314.66	18	33.8686	58.64	13.1652	5639.99	0.233426	0.0370938	MULTIPOLYGON (((296087 1045...
94	Wajale CA	nurse	119.763	18	1502.96	58.64	-17.2977	5639.99	-0.306697	0.0099262	MULTIPOLYGON (((325186 1054...
96	D/Bour CA	nurse	16031.8	25	15.594	58.64	69.0108	5639.99	1.2236	0.0868984	MULTIPOLYGON (((349446.5 91...
98	Gode CA	nurse	82368.5	0	0	58.64	483.009	5639.99	8.564	0.456113	MULTIPOLYGON (((343863 6618...
99	Jijiga CA	nurse	208197	128	6.14803	58.64	1092.87	5639.99	19.3771	1	MULTIPOLYGON (((253892.6 10...
