# Supplementary material for: A geospatial analysis of accessibility and availability to implement the primary healthcare roadmap in Ethiopia
Source: Commun Med (Lond). 2023 Oct 7;3:140. doi: 10.1038/s43856-023-00372-z (PMC10560263; doi:10.1038/s43856-023-00372-z)
Supplement: Supplementary file 6 — Supplementary Data 5 [file 43856_2023_372_MOESM6_ESM.xlsx]

## Sheet: Sheet1
OBJECTID	DISTRICTS	n_available	n_required	missing	hjust	districts	popTotal	popTravelTime_30	popTravelTime_60	popTravelTime_120	popCoveredPercent_30	popCoveredPercent_60	popCoveredPercent_120	label	cat	popnotcov_2h	missing_pos
93	N/Jijiga	17	32	15	-0.1	N/Jijiga	45504.8	19334.2	32901.1	43257.9	42.4882	72.3023	95.0621	Shortage	10-15	4.93787	15
71	Harawa	17	30	13	-0.1	Harawa	174809	32677.9	87687.7	161815	18.6935	50.1621	92.5671	Shortage	10-15	7.43294	13
21	Godey	42	28	-14	1.1	Godey	138542	91611.6	112524	124076	66.1254	81.2203	89.5586	Surplus	10-15	10.4414	14
60	Yo'ale	2	14	12	-0.1	Yo ale	17303.3	3232.17	5312.02	14136.4	18.6795	30.6995	81.6978	Shortage	10-15	18.3022	12
43	Tuli	13	26	13	-0.1	Tuli	157802	15822.5	39723.2	119964	10.0268	25.1728	76.0216	Shortage	10-15	23.9784	13
7	S/Jijiga	13	26	13	-0.1	S/Jijiga	211435	28635	67864.9	151459	13.5431	32.0972	71.6339	Shortage	10-15	28.3661	13
57	Raso	9	22	13	-0.1	Raso	30746.1	7768.29	13384.9	19181	25.266	43.5337	62.3851	Shortage	10-15	37.6149	13
34	Hudat	18	32	14	-0.1	Hudat	75507.8	32581	36599.7	46767.6	43.1491	48.4714	61.9374	Shortage	10-15	38.0626	14
50	Deka Suftu	30	20	-10	1.1	Deka Suftu	73991.9	24792.4	29748.7	45255.8	33.507	40.2053	61.1632	Surplus	10-15	38.8368	10
8	Gursum	17	32	15	-0.1	Gursum	187530	40694.1	72398.6	109501	21.7001	38.6065	58.3913	Shortage	10-15	41.6087	15
68	Garbo	2	14	12	-0.1	Garbo	36080.6	5164.18	8369.77	20467.7	14.3129	23.1974	56.7277	Shortage	10-15	43.2723	12
25	Barey	30	42	12	-0.1	Barey	61081.4	14014.9	17456.9	32290	22.9446	28.5797	52.8639	Shortage	10-15	47.1361	12
28	El-Kari	20	32	12	-0.1	El-Kari	80820.6	10193.8	19021.1	37856	12.6128	23.535	46.8396	Shortage	10-15	53.1604	12
11	Degahmadaw	9	20	11	-0.1	Degahmadaw	70289.4	11282.8	15233.9	29888.5	16.052	21.6732	42.5221	Shortage	10-15	57.4779	11
13	Danot	13	26	13	-0.1	Danot	28635	5772.53	7605.04	12150.7	20.159	26.5585	42.4329	Shortage	10-15	57.5671	13
59	Daroor	15	26	11	-0.1	Daroor	92127.5	8601.66	14201.9	34067.9	9.33669	15.4155	36.9791	Shortage	10-15	63.0209	11
1	Ma'ayso	4	18	14	-0.1	Ma ayso	203804	22611.7	29011.1	57381.7	11.0948	14.2348	28.1553	Shortage	10-15	71.8447	14
64	Shilabo	6	18	12	-0.1	Shilabo	134466	20008.6	23544.2	37465.1	14.88	17.5094	27.8621	Shortage	10-15	72.1379	12
3	Gablalu	16	6	-10	1.1	Gablalu	97413.2	2129.29	2502.05	6787.73	2.18583	2.56849	6.96798	Surplus	10-15	93.032	10
92	Kabridahar	18	26	8	-0.1	Kabridahar	107796	66905.6	81374	97550.8	62.0666	75.4885	90.4954	Shortage	5-10	9.50463	8
47	Ararso	29	24	-5	1.1	Ararso	25605.7	8197.3	12009.7	21944.9	32.0136	46.9025	85.7034	Surplus	5-10	14.2966	5
78	Kadaduma	12	18	6	-0.1	Kadaduma	121484	64568.9	76739.8	95089.1	53.1502	63.1687	78.273	Shortage	5-10	21.727	6
20	Kalafo	43	52	9	-0.1	Kalafo	151012	63580.1	90165	117203	42.1026	59.707	77.6117	Shortage	5-10	22.3883	9
79	Dolo Ado	32	42	10	-0.1	Dolo Ado	121254	49812.8	73547.5	90621.2	41.0814	60.6558	74.7368	Shortage	5-10	25.2632	10
45	Erar	26	34	8	-0.1	Erar	231235	60842.2	102240	155834	26.3119	44.2149	67.3922	Shortage	5-10	32.6078	8
27	West Ime	26	34	8	-0.1	West Ime	87220.7	22371.5	35023.3	55380.2	25.6493	40.1547	63.4943	Shortage	5-10	36.5057	8
22	East Ime	25	34	9	-0.1	East Ime	61512.4	15206.2	26096.3	37011.9	24.7206	42.4245	60.1699	Shortage	5-10	39.8301	9
48	Birkot	13	20	7	-0.1	Birkot	32426.1	6338.27	11403	19467.8	19.5468	35.1659	60.0372	Shortage	5-10	39.9628	7
30	Gorobakaks	28	34	6	-0.1	Gorobakaks	63394.1	19707.1	23876.5	35665.8	31.0867	37.6636	56.2604	Shortage	5-10	43.7396	6
35	Moyale	37	28	-9	1.1	Moyale	106318	37008.3	46240.3	58611.2	34.809	43.4925	55.1283	Surplus	5-10	44.8717	9
5	Aysha'a	24	30	6	-0.1	Aysha a	54838.5	15402	18418.8	28512.7	28.0861	33.5873	51.994	Shortage	5-10	48.006	6
55	Goljano	7	14	7	-0.1	Goljano	42765.7	4332.23	8718.97	21946.2	10.1302	20.3878	51.3174	Shortage	5-10	48.6826	7
51	Karsadula	10	18	8	-0.1	Karsadula	20290.3	4835.76	5820.86	9830.66	23.8329	28.688	48.4501	Shortage	5-10	51.5499	8
18	Ferfer	14	20	6	-0.1	Ferfer	45396	12303.8	14395.6	18555.8	27.1032	31.7111	40.8754	Shortage	5-10	59.1246	6
91	Goglo	2	8	6	-0.1	Goglo	19457.2	4675.8	5176.24	7612.2	24.0312	26.6032	39.1227	Shortage	5-10	60.8773	6
69	Hadigala	5	12	7	-0.1	Hadigala	70340.9	8571.24	15828.5	25831.9	12.1853	22.5026	36.7239	Shortage	5-10	63.2761	7
41	Kubi	4	14	10	-0.1	Kubi	43566.4	3073.41	3697.21	6586.5	7.05453	8.48637	15.1183	Shortage	5-10	84.8817	10
98	Gode CA	12	6	-6	1.1	NA	NA	NA	NA	NA	NA	NA	NA	Surplus	5-10	NA	6
46	Shinile	29	28	-1	1.1	Shinile	501042	53910.1	166231	427049	10.7596	33.1769	85.2322	Surplus	1-5	14.7678	1
85	Dig	7	12	5	-0.1	Dig	45585.7	24079.7	29355.5	35131.5	52.8228	64.3962	77.0668	Shortage	1-5	22.9332	5
54	Daratoole	6	10	4	-0.1	Daratoole	2730.99	905.458	1217.28	2077.62	33.1549	44.5728	76.0755	Shortage	1-5	23.9245	4
10	Degahbour	25	30	5	-0.1	Degahbour	59019.6	21808.3	29459.9	42575.5	36.951	49.9155	72.138	Shortage	1-5	27.862	5
4	Dambel	29	32	3	-0.1	Dambel	171841	33882.2	63705.3	115904	19.7172	37.0723	67.4483	Shortage	1-5	32.5517	3
77	Danan	16	16	0	-0.1	Danan	21069.2	5189.9	7026.94	14164.4	24.6326	33.3517	67.2278	Shortage	1-5	32.7722	0
19	Mustahil	28	28	0	-0.1	Mustahil	57508.3	17705.8	26482.7	37829	30.7882	46.0502	65.7801	Shortage	1-5	34.2199	0
24	Dolo Bay	52	54	2	-0.1	Dolo Bay	92495.4	21290.3	35900.2	59449.4	23.0177	38.8129	64.2728	Shortage	1-5	35.7272	2
53	Ber anno	22	22	0	-0.1	Ber anno	48385.1	18206.7	23399	30898.6	37.6287	48.3601	63.8597	Shortage	1-5	36.1403	0
52	Mubarak	21	22	1	-0.1	Mubarak	170788	57073.4	70954.1	103440	33.4177	41.5452	60.5667	Shortage	1-5	39.4333	1
90	Lasdankayr	3	8	5	-0.1	Lasdankayr	16451.8	2982.41	4530.59	9718.12	18.1281	27.5385	59.0702	Shortage	1-5	40.9298	5
12	Aware	7	10	3	-0.1	Aware	129999	31116.3	44136.7	76537.2	23.9359	33.9516	58.8752	Shortage	1-5	41.1248	3
39	Fik	13	18	5	-0.1	Fik	169086	39020.4	58445	99418.1	23.0772	34.5652	58.7973	Shortage	1-5	41.2027	5
32	Bokolmayo	13	18	5	-0.1	Bokolmayo	63891.1	15691.7	27921.5	37358.7	24.5601	43.7017	58.4724	Shortage	1-5	41.5276	5
23	Adadle	41	46	5	-0.1	Adadle	142174	45891.9	54394.3	82280.7	32.2788	38.2591	57.8734	Shortage	1-5	42.1266	5
82	Abakarow	6	8	2	-0.1	Abakarow	30227.8	6372.17	8903.15	17293.7	21.0805	29.4535	57.2111	Shortage	1-5	42.7889	2
70	Gota-Biki	7	12	5	-0.1	Gota-Biki	122311	20033.9	30257.1	68805	16.3796	24.738	56.2543	Shortage	1-5	43.7457	5
49	Marsin	5	10	5	-0.1	Marsin	22498.8	6669.05	8298.21	11728.3	29.6418	36.883	52.1288	Shortage	1-5	47.8712	5
87	Lehel Yuub	3	8	5	-0.1	Lehel Yuub	11293.6	3094.05	3717.97	5514.57	27.3965	32.9211	48.8292	Shortage	1-5	51.1708	5
38	Hamaro	18	16	-2	1.1	Hamaro	80272.7	15990.6	22883.2	38014.9	19.9204	28.5068	47.3572	Surplus	1-5	52.6428	2
83	Elele	6	8	2	-0.1	Elele	34218.5	5482.23	8162.6	16174	16.0212	23.8544	47.2668	Shortage	1-5	52.7332	2
36	Duhun	5	4	-1	1.1	Duhun	34974.2	4623.52	6435.74	16439.3	13.2198	18.4014	47.0041	Surplus	1-5	52.9959	1
42	Salahad	8	8	0	-0.1	Salahad	17810.9	2200.23	3734.97	8338.2	12.3532	20.9701	46.8151	Shortage	1-5	53.1849	0
63	Gunagado	17	18	1	-0.1	Gunagado	67032.2	10777.1	14824.1	30764.5	16.0774	22.1149	45.8951	Shortage	1-5	54.1049	1
81	Kohle	3	4	1	-0.1	Kohle	16226.7	3941.89	4724.98	7428.59	24.2926	29.1185	45.78	Shortage	1-5	54.22	1
65	Dhobaweyn	16	12	-4	1.1	Dhobaweyn	53709.2	14697.7	17442.2	24564.3	27.3654	32.4752	45.7358	Surplus	1-5	54.2642	4
72	Mulla	4	4	0	-0.1	Mulla	39658.1	2890.6	5752.41	16830.1	7.28879	14.505	42.4381	Shortage	1-5	57.5619	0
75	Ayuun	4	6	2	-0.1	Ayuun	27192.3	5632.36	6629.69	11259.7	20.713	24.3807	41.4076	Shortage	1-5	58.5924	2
58	Eelweyne	14	12	-2	1.1	Eelweyne	10388	1037.88	1899.9	4150.26	9.99114	18.2893	39.9523	Surplus	1-5	60.0477	2
37	Sagag	6	6	0	-0.1	Sagag	98761.5	9632.07	17560.9	38458.6	9.75285	17.7811	38.9409	Shortage	1-5	61.0591	0
2	Afdem	8	12	4	-0.1	Afdem	174020	22853.3	30809.4	57269.1	13.1326	17.7045	32.9094	Shortage	1-5	67.0906	4
80	God-God	0	4	4	-0.1	God-God	8742.12	763.138	1177.85	2723.89	8.72945	13.4732	31.1583	Shortage	1-5	68.8417	4
88	Higlooley	2	4	2	-0.1	Higlooley	35054.3	5082.34	5982.27	10820	14.4985	17.0657	30.8662	Shortage	1-5	69.1338	2
86	Bil-ilbuur	2	4	2	-0.1	Bil-ilbuur	7906.52	578.918	900.818	2329.89	7.32203	11.3934	29.468	Shortage	1-5	70.532	2
66	Boodaley	1	2	1	-0.1	Boodaley	22179.1	2528.03	4745.2	6051.95	11.3982	21.3949	27.2867	Shortage	1-5	72.7133	1
84	Gal-hamur	2	4	2	-0.1	Gal-hamur	50735.6	5326.56	7616.55	13737.8	10.4987	15.0122	27.0772	Shortage	1-5	72.9228	2
56	Lagahida	5	10	5	-0.1	Lagahida	53513.7	3182.9	5569.87	12339.6	5.94784	10.4083	23.0588	Shortage	1-5	76.9412	5
73	Yahob	1	4	3	-0.1	Yahob	65821.5	3097.45	4535.97	14629.1	4.70583	6.89131	22.2254	Shortage	1-5	77.7746	3
89	El-Ogaden	2	4	2	-0.1	El-Ogaden	20952.2	2489.37	2883.26	4210.75	11.8812	13.7611	20.0969	Shortage	1-5	79.9031	2
67	Horashagah	0	2	2	-0.1	Horashagah	15496.1	140.141	494.957	2451.81	0.904362	3.19407	15.822	Shortage	1-5	84.178	2
40	Mayamaluk	3	6	3	-0.1	Mayamaluk	232723	8704.1	10826.6	20130.6	3.74012	4.65213	8.65004	Shortage	1-5	91.35	3
96	D/Bour CA	12	12	0	-0.1	NA	NA	NA	NA	NA	NA	NA	NA	Shortage	1-5	NA	0
44	Harshin	28	44	16	-0.1	Harshin	248660	32326	75932.2	165276	13.0001	30.5366	66.4667	Shortage	15-20	33.5333	16
17	Shaygosh	2	18	16	-0.1	Shaygosh	39952.2	13769	17415.9	23387.9	34.4637	43.5919	58.5396	Shortage	15-20	41.4604	16
14	Bokh	15	34	19	-0.1	Bokh	103385	18441.1	28470.9	50799.1	17.8374	27.5388	49.1361	Shortage	15-20	50.8639	19
61	Gashamo	30	50	20	-0.1	Gashamo	93722.2	8841.7	15503.6	35106.7	9.43395	16.5421	37.4582	Shortage	15-20	62.5418	20
9	Babile	21	44	23	-0.1	Babile	292915	18011.9	40195.1	72477.4	6.1492	13.7225	24.7435	Shortage	20-25	75.2565	23
33	Filtu	12	42	30	-0.1	Filtu	209334	31276.9	50469.9	122077	14.9412	24.1098	58.3171	Shortage	25-30	41.6829	30
15	Galadi	6	36	30	-0.1	Galadi	131415	24354.8	35676.7	61572.5	18.5327	27.148	46.8533	Shortage	25-30	53.1467	30
31	Gura-damol	8	34	26	-0.1	Gura-damol	190174	9391.16	14637.9	25757	4.93818	7.69711	13.5439	Shortage	25-30	86.4561	26
6	Kabribayah	34	70	36	-0.1	Kabribayah	207974	56110.6	107487	183062	26.9796	51.6829	88.0215	Shortage	30-40	11.9785	36
26	Hargele	11	50	39	-0.1	Hargele	171474	48199.9	69363.7	111410	28.1092	40.4515	64.9722	Shortage	30-40	35.0278	39
16	Warder	3	34	31	-0.1	Warder	114463	11883.4	15890.1	19098.9	10.3818	13.8823	16.6856	Shortage	30-40	83.3144	31
62	Aw-Bare	41	82	41	-0.1	Aw-Bare	325034	120184	225796	321889	36.976	69.4684	99.0323	Shortage	40-50	0.967689	41
29	Jarati	21	70	49	-0.1	Jarati	168671	48095.2	72740.1	115186	28.5143	43.1255	68.2907	Shortage	40-50	31.7093	49
